# Supplementary material for: The Optimized γ-Globin Lentiviral Vector GGHI-mB-3D Leads to Nearly Therapeutic HbF Levels In Vitro in CD34+ Cells from Sickle Cell Disease Patients
Source: Viruses. 2022 Dec 5;14(12):2716. doi: 10.3390/v14122716 (PMC9783242; doi:10.3390/v14122716)
Supplement: Supplementary file 1 [file viruses-14-02716-s001.zip]

Archive with 1 entries (1 files):
- viruses-1953319-supplementary.pdf
